# Supplementary material for: Spectral Library-Based Single-Cell Proteomics Resolves Cellular Heterogeneity
Source: Cells. 2022 Aug 7;11(15):2450. doi: 10.3390/cells11152450 (PMC9368228; doi:10.3390/cells11152450)
Supplement: Supplementary file 1 [file cells-11-02450-s001.zip]

Archive with 1 entries (1 files):
- cells-1829220-supplementary.pdf
